# Supplementary material for: Expanding known viral diversity in plants: virome of 161 species alongside an ancient canal
Source: Environ Microbiome. 2022 Nov 27;17:58. doi: 10.1186/s40793-022-00453-x (PMC9703751; doi:10.1186/s40793-022-00453-x)
Supplement: Supplementary file 1 — Additional file 1. Table S1: Plant species and library information. [file 40793_2022_453_MOESM1_ESM.xlsx]

## Sheet: Sheet1
Supplementary table 1. Plant species and library informations
Library ID	Cultivate or Wild	Plant species	Plant Phylum	Plant Class	Plant Order	Plant Family	Total number of reads in the library	Number of unique reads	Number of contigs or reads to blast virus	Number of virus hits passed NR filter	virus types detected	SRA accession no.
plant004	wild	Cynodon dactylon (L.) Pers.	Angiospermae	Monocotyledoneae	Graminales	Gramineae	23196	8634	6205	54	Partitiviridae; Betaflexiviridae; Microviridae; Potyviridae	SRX7341333
plant007	cultivate	Photinia serrulata Lindl.	Angiospermae	Dicotyledoneae	Rosales	Rosaceae	22014	14845	12941	320	Circoviridae; Microviridae; Unclassified RNA virus; Unclassifies CRESS-DNA virus	SRX7341334
plant008	cultivate	Morus alba L.	Angiospermae	Dicotyledoneae	Urticales	Moraceae	137216	59318	49685	2479	Circoviridae; Genomoviridae; Microviridae; Unclassified RNA virus; Unclassifies CRESS-DNA virus; Partitiviridae	SRX7341428
plant009	wild	Cirsium setosum (Willd.) MB.	Angiospermae	Dicotyledoneae	Campanulales	Compositae	103382	70331	62874	13154	Caulimoviridae; Circoviridae; Microviridae; Unclassified RNA virus; Unclassifies CRESS-DNA virus	SRX7341431
plant010	wild	Cirsium japonicum Fisch. ex DC.	Angiospermae	Dicotyledoneae	Campanulales	Compositae	71512	47652	41597	1504	Circoviridae; Genomoviridae; Microviridae; Unclassified RNA virus; Unclassifies CRESS-DNA virus	SRX7341706
plant011	wild	Metaplexis japonica (Thunb.) Makino	Angiospermae	Dicotyledoneae	Gentianales	Asclepiadaceae	12644	8581	7887	0	None	SRX7341712
plant012	wild	Solanum nigrum L.	Angiospermae	Dicotyledoneae	Tubiflorae	Solanaceae	16526	11269	10297	676	Circoviridae; Genomoviridae; Unclassified RNA virus	SRX7341721
plant013	wild	Erigeron annuus (L.) Pers.	Angiospermae	Dicotyledoneae	Campanulales	Compositae	16862	12308	11511	1549	Circoviridae; Genomoviridae; Unclassified RNA virus; Picornaviridae; Secoviridae	SRX7341765
plant014	cultivate	Osmanthus fragrans (Thunb.) Lour.	Angiospermae	Dicotyledoneae	Gentianales	Oleaceae	14122	9389	8723	337	Iridoviridae; Unclassified RNA virus; Unclassifies CRESS-DNA virus	SRX7341924
plant015	wild	Oxalis corniculata L.	Angiospermae	Dicotyledoneae	Geraniales	Oxalidaceae	40314	24885	24002	1726	Circoviridae; Genomoviridae; Unclassified RNA virus; Unclassifies CRESS-DNA virus	SRX7341928
plant017	wild	Humulus scandens	Angiospermae	Dicotyledoneae	Urticales	Moraceae	13742	9197	8530	541	Circoviridae; Genomoviridae	SRX7341929
plant018	wild	Commelina communis	Angiospermae	Monocotyledoneae	Commelinales	Commelinaceae	106418	77833	73006	2216	Iridoviridae; Unclassified RNA virus	SRX7341930
plant020	wild	Conyza canadensis (L.) Cronq.	Angiospermae	Dicotyledoneae	Campanulales	Compositae	11008	7125	6696	0	None	SRX7342397
plant021	cultivate	Buxus sinica (Rehd. et Wils.) Cheng	Angiospermae	Dicotyledoneae	Sapindales	Buxaceae	11736	8040	7457	0	None	SRX7349858
plant022	cultivate	Rhododendron simsii Planch.	Angiospermae	Dicotyledoneae	Ericales	Ericaceae	17936	13472	12704	370	Unclassifies CRESS-DNA virus	SRX7350270
plant023	cultivate	Magnolia grandiflora L.	Angiospermae	Dicotyledoneae	Ranales	Magnoliaceae	11308	8207	7892	0	None	SRX7350874
plant024	cultivate	Perilla frutescens (L.) Britt.	Angiospermae	Dicotyledoneae	Tubiflorae	Labiatae	23442	15419	14443	0	None	SRX7350897
plant025	wild	Humifuse Euphorbia Willd. ex Schlecht.	Angiospermae	Dicotyledoneae	Euphorbiales	Euphorbiaceae	9883	14366	13550	314	Unclassifies CRESS-DNA virus	SRX7350903
plant026	wild	Duchesnea indica (Andr.) Focke	Angiospermae	Dicotyledoneae	Rosales	Rosaceae	20358	14903	14294	466	Unclassifies CRESS-DNA virus	SRX7350906
plant027	wild	Hydrocotyle sibthorpioides Lam.	Angiospermae	Dicotyledoneae	Umbelliflorae	Umbelliferae	18270	12412	11649	547	Unclassifies CRESS-DNA virus	SRX7350931
plant028	wild	Ophiopogon bodinieri	Angiospermae	Monocotyledoneae	Liliflorae	Liliaceae	11914	8156	7606	0	None	SRX7351232
plant029	cultivate	Albizia julibrissin Durazz.	Angiospermae	Dicotyledoneae	Rosales	Leguminosae	90334	63445	60227	1613	Unclassifies CRESS-DNA virus	SRX7351233
plant030	cultivate	Broussonetia papyrifera (Linn.) L'Hér. ex Vent.	Angiospermae	Dicotyledoneae	Urticales	Moraceae	12662	8530	8019	0	None	SRX7351235
plant031	wild	Polygonum persicaria L.	Angiospermae	Dicotyledoneae	Polygonales	Polygonaceae	101880	71630	66942	2777	Circoviridae; Genomoviridae; Unclassified RNA virus; Tombusviridae	SRX7351239
plant032	cultivate	Koelreuteria paniculata Laxm.	Angiospermae	Dicotyledoneae	Sapindales	Sapindaceae	17992	12451	11770	0	None	SRX7351242
plant033	wild	Bidens pilosa L.	Angiospermae	Dicotyledoneae	Campanulales	Compositae	18972	12770	11826	1318	Unclassified RNA virus; Tombusviridae	SRX7351243
plant034	wild	Aster subulatus Michx.	Angiospermae	Dicotyledoneae	Campanulales	Compositae	140734	98707	92661	3458	Circoviridae; Unclassified RNA virus	SRX7351245
plant037	cultivate	Cinnamomum camphora (L.) presl	Angiospermae	Dicotyledoneae	Ranales	Lauraceae	178832	129157	120792	5621	Alphaflexiviridae; Unclassified RNA virus	SRX7341720
plant038	cultivate	Phyllostachys sulphurea (Carr.) A. et C. Riv.	Angiospermae	Monocotyledoneae	Graminales	Gramineae	259852	148444	119475	1056	Alphaflexiviridae; Caulimoviridae; Unclassified RNA virus	SRX7341762
plant039	cultivate	Nandina domestica Thunb.	Angiospermae	Dicotyledoneae	Ranales	Berberidaceae	197208	124971	116253	1636	Unclassifies CRESS-DNA virus	SRX7341764
plant040	wild	Galium odoratum (L.) Scop.	Angiospermae	Dicotyledoneae	Rubiales	Rubiaceae	844960	326366	310821	319623	Alphaflexiviridae; Tymovirales	SRX7349849
plant041	cultivate	Sapium sebiferum (L.) Roxb.	Angiospermae	Dicotyledoneae	Euphorbiales	Euphorbiaceae	116956	81199	75953	2340	Unclassifies CRESS-DNA virus	SRX7349856
plant042	wild	Jasminum nudiflorum Lindl.	Angiospermae	Dicotyledoneae	Gentianales	Oleaceae	25268	16386	14393	865	Unclassifies CRESS-DNA virus	SRX7349857
plant043	wild	Pontederia cordata L.	Angiospermae	Monocotyledoneae	Commelinales	Pontederiaceae	199696	83498	70194	2278	Unclassifies CRESS-DNA virus	SRX7349859
plant044	wild	Boehmeria nivea (L.) Gaudich.	Angiospermae	Dicotyledoneae	Urticales	Urticaceae	15090	11294	10608	268	Genomoviridae; Unclassified RNA virus; Unclassifies CRESS-DNA virus	SRX7350269
plant045	wild	Oenothera speciosa	Angiospermae	Dicotyledoneae	Myrtales	Onagraceae	41694	28185	26991	1822	Chrysoviridae;	SRX7350271
plant046	wild	Typha orientalis	Angiospermae	Monocotyledoneae	Pandanales	Typhaceae	452446	284704	257373	4824	Alphaflexiviridae; Luteoviridae; Unclassified RNA virus	SRX7350272
plant047	wild	Lindernia crustacea (L.) F. Muell	Angiospermae	Dicotyledoneae	Tubiflorae	Scrophulariaceae	197952	126732	116385	2934	Unclassified RNA virus; Unclassifies CRESS-DNA virus; Picornaviridae	SRX7350274
plant048	wild	Pharbitis nil (L.) Choisy	Angiospermae	Dicotyledoneae	Tubiflorae	Convolvulaceae	96734	67097	62706	1891	Unclassifies CRESS-DNA virus	SRX7350314
plant049	wild	Chenopodium album L.	Angiospermae	Dicotyledoneae	Centrospermae	Chenopodiaceae	216808	143310	126430	1235	Unclassifies CRESS-DNA virus	SRX7350315
plant050	cultivate	Taxodium distichum (L.) Rich.	Gymnospermae	Coniferopsida	Pinales	Taxodiaceae	361946	182037	173331	3592	Unclassified RNA virus; Unclassifies CRESS-DNA virus	SRX7350625
plant051	wild	Commelina bengalensis	Angiospermae	Monocotyledoneae	Commelinales	Commelinaceae	278130	183357	169128	11225	Caulimoviridae; Circoviridae; Unclassified RNA virus; Unclassifies CRESS-DNA virus	SRX7350642
plant052	cultivate	Melia azedarach L.	Angiospermae	Dicotyledoneae	Rutales	Meliaceae	95086	60598	56679	6840	Circoviridae; Unclassified RNA virus; Unclassifies CRESS-DNA virus; Phycodnaviridae	SRX7350767
plant053	cultivate	Celtis sinensis Pers.	Angiospermae	Dicotyledoneae	Urticales	Ulmaceae	75796	52961	48713	888	Unclassified RNA virus; Unclassifies CRESS-DNA virus	SRX7350768
plant054	cultivate	Cotoneaster microphyllus Lindl.	Angiospermae	Dicotyledoneae	Rosales	Rosaceae	82523	112646	106270	3185	Unclassified RNA virus; Unclassifies CRESS-DNA virus; Unclassifies CRESS-DNA virus; Unclassified Picornavirales; Secoviridae	SRX7350873
plant055	cultivate	Trachelospermum jasminoides (Lindl.) Lem.	Angiospermae	Dicotyledoneae	Gentianales	Apocynaceae	149660	96500	86837	2665	Unclassified RNA virus; Unclassifies CRESS-DNA virus	SRX7350875
plant056	cultivate	Ipomoea batatas (L.) Lam.	Angiospermae	Dicotyledoneae	Tubiflorae	Convolvulaceae	146802	83918	77512	9059	Betaflexiviridae; Geminiviridae; Unclassified RNA virus; Unclassifies CRESS-DNA virus; Potyviridae	SRX7350896
plant057	wild	Calystegia hederacea Wall.ex.Roxb.	Angiospermae	Dicotyledoneae	Tubiflorae	Convolvulaceae	343344	138585	123511	43016	Geminiviridae; Unclassifies CRESS-DNA virus; Potyviridae	SRX7350904
plant058	wild	Dendranthema indicum (L.) Des Moul.	Angiospermae	Dicotyledoneae	Campanulales	Compositae	962494	464980	430258	266945	Betaflexiviridae; Bromoviridae; Unclassified RNA virus; Unclassifies CRESS-DNA virus; Phycodnaviridae; Tymovirales	SRX7350911
plant059	cultivate	Amygdalus persica L.	Angiospermae	Dicotyledoneae	Rosales	Rosaceae	329886	209039	199185	30997	Circoviridae; Genomoviridae; Luteoviridae; Unclassified RNA virus; Unclassifies CRESS-DNA virus; Potyviridae; Sobemo-like virus	SRX7350913
plant060	cultivate	Zea mays L.	Angiospermae	Monocotyledoneae	Graminales	Gramineae	1270930	592317	572170	414315	Luteoviridae; Unclassified RNA virus; Unclassifies CRESS-DNA virus	SRX7350930
plant061	wild	Achyranthes bidentata Blume	Angiospermae	Dicotyledoneae	Centrospermae	Amaranthaceae	221894	136540	122191	2366	Unclassifies CRESS-DNA virus; Potyviridae	SRX7350966
plant062	cultivate	Vigna unguiculata (Linn.) Walp.	Angiospermae	Dicotyledoneae	Rosales	Leguminosae	253492	146172	135132	2780	Genomoviridae; Unclassified RNA virus; Unclassifies CRESS-DNA virus; Potyviridae	SRX7350989
plant063	cultivate	Cucurbita moschata (Duch. ex Lam.) Duch. ex Poiret	Angiospermae	Dicotyledoneae	Cucurbitales	Cucurbitaceae	1460550	632852	611674	404236	Luteoviridae; Unclassified RNA virus; Potyviridae	SRX7351234
plant064	cultivate	Cucumis sativus L.	Angiospermae	Dicotyledoneae	Cucurbitales	Cucurbitaceae	996582	389040	369641	365705	Luteoviridae; Unclassified RNA virus; Potyviridae	SRX7369704
plant065	cultivate	Solanum melongena L.	Angiospermae	Dicotyledoneae	Tubiflorae	Solanaceae	1073208	358711	318189	7351	Luteoviridae; Rhabdo-like virus; Unclassified RNA virus; Unclassifies CRESS-DNA virus; Phycodnaviridae; Potyviridae	SRX7369709
plant066	cultivate	Capsicum annuum L.	Angiospermae	Dicotyledoneae	Tubiflorae	Solanaceae	195500	132351	123280	8142	Luteoviridae; Unclassified RNA virus; Unclassifies CRESS-DNA virus; Potyviridae; Secoviridae	SRX7369712
plant067	cultivate	Pittosporum tobira (Thunb.) Ait.	Angiospermae	Dicotyledoneae	Rosales	Pittosporaceae	1505288	553243	499515	102395	Alphasatellitidae; Circoviridae; Iflaviridae; Unclassified RNA virus; Unclassifies CRESS-DNA virus; Unclassified Picornavirales	SRX7370077
plant068	cultivate	Aucuba japonica var. variegata	Angiospermae	Dicotyledoneae	Umbelliflorae	Cornaceae	218674	138186	128756	2556	Circoviridae; Unclassified RNA virus; Unclassifies CRESS-DNA virus; Phycodnaviridae	SRX7370078
plant069	wild	Artemisia argyi Levl. et Van.	Angiospermae	Dicotyledoneae	Campanulales	Compositae	177200	118862	109051	2057	Circoviridae; Unclassified RNA virus; Unclassifies CRESS-DNA virus	SRX7370091
plant070	wild	Amaranthus tricolor	Angiospermae	Dicotyledoneae	Centrospermae	Amaranthaceae	469704	119471	102856	891	Luteoviridae; Unclassified RNA virus; Potyviridae	SRX7370092
plant071	wild	Abutilon theophrasti Medicus	Angiospermae	Dicotyledoneae	Malvales	Malvaceae	347340	111056	95742	603	Unclassified RNA virus; Unclassified Picornavirales; Potyviridae; Secoviridae	SRX7370093
plant072	cultivate	Glycine max (Linn.) Merr.	Angiospermae	Dicotyledoneae	Rosales	Leguminosae	396500	115030	97765	778	Unclassified RNA virus; Potyviridae; Secoviridae	SRX7370094
plant073	cultivate	Sesamum indicum L.	Angiospermae	Dicotyledoneae	Tubiflorae	Pedaliaceae	311184	153121	131701	2316	Unclassified RNA virus; Unclassifies CRESS-DNA virus	SRX7370095
plant074	cultivate	Cassia tora Linn.	Angiospermae	Dicotyledoneae	Rosales	Leguminosae	178224	108020	99552	2570	Unclassified RNA virus; Unclassifies CRESS-DNA virus; Secoviridae	SRX7370096
plant075	cultivate	Luffa cylindrica (L.) Roem.	Angiospermae	Dicotyledoneae	Cucurbitales	Cucurbitaceae	965006	403285	366862	242959	Dicistroviridae; Potyviridae	SRX7370097
plant076	cultivate	Allium fistulosum	Angiospermae	Monocotyledoneae	Liliflorae	Liliaceae	304908	196611	179889	19019	Betaflexiviridae; Unclassified RNA virus; Unclassifies CRESS-DNA virus; Potyviridae; Secoviridae; Tymovirales	SRX7370098
plant077	cultivate	Lycopersicon esculentum Mill.	Angiospermae	Dicotyledoneae	Tubiflorae	Solanaceae	1438362	557547	527081	482356	Unclassified RNA virus; Unclassifies CRESS-DNA virus; Picornaviridae; Potyviridae; Secoviridae	SRX7370099
plant078	cultivate	Ipomoea aquatica Forsk.	Angiospermae	Dicotyledoneae	Tubiflorae	Convolvulaceae	293046	201210	188440	7425	Botybirnavirus; Unclassified RNA virus; Unclassifies CRESS-DNA virus; Parvoviridae; Potyviridae; Secoviridae	SRX7370100
plant079	cultivate	Brassica caulorapa Pasq.	Angiospermae	Dicotyledoneae	Rhoeadales	Cruciferae	632994	340913	310874	9607	Unclassified RNA virus; Unclassifies CRESS-DNA virus; Partitiviridae; Potyviridae; Secoviridae; Tombusviridae	SRX7370110
plant080	wild	Myriophyllum verticillatum L.	Angiospermae	Dicotyledoneae	Myrtiflorae	Haloragidaceae	205638	113379	101493	1728	Unclassifies CRESS-DNA virus	SRX7370111
plant081	wild	Zizania latifolia (Griseb. ) Stapf	Angiospermae	Monocotyledoneae	Graminales	Gramineae	995014	297380	258214	13183	Circoviridae; Genomoviridae; Unclassified RNA virus; Unclassifies CRESS-DNA virus; Potyviridae; Tombusviridae	SRX7370112
plant084	wild	Fatsia japonica (Thunb.) Decne. et Planch.	Angiospermae	Dicotyledoneae	Umbelliflorae	Araliaceae	764584	390575	315148	19594	Microviridae; Unclassifies CRESS-DNA virus	SRX7370114
plant085	wild	Hydrocharis dubia	Angiospermae	Monocotyledoneae	Helobiae	Hydrocharitaceae	183224	116574	107564	32108	Bromoviridae; Unclassified RNA virus; Unclassifies CRESS-DNA virus	SRX7370115
plant086	wild	Spirodela polyrrhiza (L.) Schleid.	Angiospermae	Monocotyledoneae	Arales	Lemnaceae	169656	105793	95022	2611	Unclassified RNA virus; Unclassifies CRESS-DNA virus	SRX7370116
plant087	wild	Azolla imbricata (Roxb.) Nakai	Pteridophyta	Filicopsida	Salviniales	Azollaceae	173908	109604	99985	3081	Unclassified RNA virus; Unclassifies CRESS-DNA virus; Potyviridae	SRX7370117
plant088	wild	Trapa natans L.	Angiospermae	Dicotyledoneae	Myrtiflorae	Trapaceae	3964588	1283199	1158123	29133	Alphaflexiviridae; Unclassifies CRESS-DNA virus; Potyviridae	SRX7370136
plant096	wild	Canna indica L.	Angiospermae	Monocotyledoneae	Scitaminales	Cannaceae	25494	13736	12464	3892	Unclassified RNA virus	SRX7370174
plant097	wild	Mahonia fortunei (Lindl. ) Fedde	Angiospermae	Dicotyledoneae	Ranales	Berberidaceae	4958	3423	3273	596	Parvoviridae	SRX7370175
plant098	wild	Rubus lambertianus Ser.	Angiospermae	Dicotyledoneae	Ranales	Rosaceae	104686	31151	24980	0	None	SRX7370180
plant099	wild	Clerodendrum trichotomum Thunb.	Angiospermae	Dicotyledoneae	Tubiflorae	Verbenaceae	1004166	410084	387088	93552	Iflaviridae; Rhabdo-like virus; Unclassified RNA virus; Tombusviridae	SRX7370209
plant100	wild	Lophatherum gracile	Angiospermae	Monocotyledoneae	Graminales	Gramineae	25916	9298	7385	213	Unclassified RNA virus; Potyviridae	SRX7326144
plant101	wild	Phytolacca acinosa Roxb.	Angiospermae	Dicotyledoneae	Centrospermae	Phytolaccaceae	553634	205884	185939	6174	Dicistroviridae; Iflaviridae; Unclassified RNA virus	SRX7341029
plant102	wild	Alangium chinense (Lour.) Harms	Angiospermae	Dicotyledoneae	Myrtiflorae	Alangiaceae	225312	138345	121053	1224	Unclassified RNA virus; Polydnaviridae	SRX7341054
plant103	wild	Cyclosorus interruptus (Willd. ) H. Ito	Pteridophyta	Filicopsida	Eufilicales	Thelypteridaceae	315606	98610	83077	13677	Unclassified RNA virus; Unclassified Picornavirales	SRX7341105
plant104	cultivate	Eriobotrya japonica (Thunb.) Lindl.	Angiospermae	Dicotyledoneae	Rosales	Rosaceae	34500	20486	19504	14848	Dicistroviridae; Unclassified RNA virus; Parvoviridae	SRX7341166
plant106	wild	Sonchus arvensis L.	Angiospermae	Dicotyledoneae	Campanulales	Compositae	80286	47497	44549	8868	Unclassified RNA virus; Parvoviridae;Picornaviridae; Secoviridae	SRX7341167
plant107	wild	Zehneria japonica (Thunberg) H. Y. Liu	Angiospermae	Dicotyledoneae	Cucurbitales	Cueurbitaceae	46286	34190	32282	3351	Dicistroviridae; Unclassified RNA virus	SRX7341665
plant108	cultivate	Punica granatum L.	Angiospermae	Dicotyledoneae	Myrtiflorae	Punicaceae	492134	263614	235666	4072	Unclassified RNA virus; Unclassifies CRESS-DNA virus; Tombusviridae	SRX7349093
plant109	cultivate	Toona sinensis (A. Juss.) Roem.	Angiospermae	Dicotyledoneae	Rutales	Meliaceae	293964	197874	179237	31547	Bromoviridae; Unclassified RNA virus; Unclassifies CRESS-DNA virus; Parvoviridae	SRX7349144
plant110	cultivate	Forsythia suspensab (Thunb.) Vahl	Angiospermae	Dicotyledoneae	Gentianales	Oleaceae	863926	469668	454021	148803	Circoviridae; Dicistroviridae; Hepe-like virus; Luteoviridae; Microviridae; Noda-like virus; Unclassified RNA virus; Unclassifies CRESS-DNA virus; Parvoviridae; Picornaviridae; Secoviridae; Tombusviridae	SRX7349185
plant111	wild	Trichosanthes kirilowii Maxim.	Angiospermae	Dicotyledoneae	Cucurbitales	Cueurbitaceae	308846	219672	209453	46594	Circoviridae; Dicistroviridae; Geminiviridae; Luteoviridae; Microviridae; Unclassified RNA virus; Unclassifies CRESS-DNA virus; Unclassified Picornavirales; Parvoviridae; Secoviridae; Tombusviridae	SRX7349264
plant112	cultivate	Ginkgo biloba L.	Gymnospermae	Ginkgopsida	Ginkgoales	Ginkgoaceae	932180	506563	477210	101123	Circoviridae; Microviridae; Narnaviridae; Unclassified RNA virus; Unclassifies CRESS-DNA virus; Unclassified Picornavirales; Secoviridae; Sobemo-like virus; Tombusviridae	SRX7349285
plant113	wild	Pueraria lobata (Willd.) Ohwi	Angiospermae	Dicotyledoneae	Rosales	Leguminosae	689260	287821	236873	2525	Microviridae; Unclassified RNA virus; Unclassifies CRESS-DNA virus	SRX7349287
plant114	wild	Pinellia ternata	Angiospermae	Monocotyledoneae	Arales	Araceae	185026	127298	113563	2608	Unclassified RNA virus; Unclassifies CRESS-DNA virus	SRX7350311
plant118	wild	Melilotus officinalis (L.) Pall.	Angiospermae	Dicotyledoneae	Rosales	Leguminosae	129962	86473	76337	2256	Genomoviridae; Unclassified RNA virus; Unclassifies CRESS-DNA virus	SRX7350313
plant119	wild	Kummerowia striata (Thunb.) Schindl.	Angiospermae	Dicotyledoneae	Rosales	Leguminosae	719752	522968	498238	40147	Botourmiaviridae; Circoviridae; Dicistroviridae; Geminiviridae; Luteoviridae; Microviridae; Unclassified RNA virus; Unclassifies CRESS-DNA virus; Partitiviridae; Parvoviridae; Picobirnaviridae; Tombusviridae	SRX7350318
plant120	cultivate	Populus tomentosa	Angiospermae	Dicotyledoneae	Salicales	Salicaceae	91894	63427	57860	4107	Bromoviridae; Unclassified RNA virus; Unclassifies CRESS-DNA virus	SRX7350394
plant121	wild	Cnidium monnieri (L.) Cuss.	Angiospermae	Dicotyledoneae	Umbelliflorae	Umbelliferae	101324	62469	52245	1673	Unclassified RNA virus; Unclassifies CRESS-DNA virus	SRX7350419
plant122	wild	Celosia argentea L.	Angiospermae	Dicotyledoneae	Centrospermae	Amaranthaceae	267022	199993	186795	1549	Unclassified RNA virus; Unclassifies CRESS-DNA virus	SRX7350596
plant123	cultivate	Brassica chinensis L.	Angiospermae	Dicotyledoneae	Rhoeadales	Cruciferae	204900	136043	121110	2336	Unclassified RNA virus	SRX7350597
plant124	cultivate	Arachis hypogaea Linn.	Angiospermae	Dicotyledoneae	Rosales	Leguminosae	41372	35573	35364	0	None	SRX7350622
plant125	cultivate	Basella alba L.	Angiospermae	Dicotyledoneae	Centrospermae	Basellaceae	737960	267571	249673	1459	Unclassified RNA virus	SRX7350623
plant126	wild	Portulaca oleracea L.	Angiospermae	Dicotyledoneae	Centrospermae	Portulacaceae	350568	118116	102850	1188	Unclassified DNA virus	SRX7356703
plant127	wild	Hydrocotyle vulgaris	Angiospermae	Dicotyledoneae	Umbelliflorae	Umbelliferae	75204	51185	46931	950	Unclassifies CRESS-DNA virus	SRX7357115
plant128	cultivate	Sorghum bicolor (L.) Moench	Angiospermae	Monocotyledoneae	Graminales	Gramineae	65150	33668	29433	450	Secoviridae	SRX7357116
plant129	wild	Gerbera anandria (L.) Sch.-Bip.	Angiospermae	Dicotyledoneae	Campanulales	Compositae	139474	86573	78185	3479	Dicistroviridae; Unclassified RNA virus; Unclassifies CRESS-DNA virus; Sobemo-like virus	SRX7357117
plant130	cultivate	Eucommia ulmoides Oliver	Angiospermae	Dicotyledoneae	Rosales	Eucommiaceae	79084	54018	49263	3600	Circoviridae; Genomoviridae; Unclassified RNA virus; Unclassifies CRESS-DNA virus	SRX7356692
plant131	cultivate	Lagerstroemia indica L.	Angiospermae	Dicotyledoneae	Myrtiflorae	Lythraceae	268874	137707	130094	1844	Unclassified RNA virus; Unclassifies CRESS-DNA virus	SRX7358438
plant132	cultivate	Prunus cerasifera Ehrhar f. atropurpurea (Jacq.) Rehd.	Angiospermae	Dicotyledoneae	Rosales	Rosaceae	99176	72346	66618	2226	Microviridae; Mimiviridae; Unclassifies CRESS-DNA virus	SRX7358445
plant133	cultivate	Raphanus sativus L.	Angiospermae	Dicotyledoneae	Rhoeadales	Cruciferae	7676	5215	4661	0	None	SRX7358622
plant134	wild	Ocimum basilicum L.	Angiospermae	Dicotyledoneae	Tubiflorae	Labiatae	606602	278829	257961	9122	Dicistroviridae; Unclassifies CRESS-DNA virus; Potyviridae; Virgaviridae	SRX7358716
plant135	cultivate	Cucumis melo L.	Angiospermae	Dicotyledoneae	Cucurbitales	Cueurbitaceae	93734	63209	58167	1395	Unclassifies CRESS-DNA virus	SRX7362305
plant136	wild	Abelmoschus manihot (Linn.) Medicus	Angiospermae	Dicotyledoneae	Malvales	Malvaceae	1220318	641196	594765	45543	Microviridae; Mimiviridae; Unclassified RNA virus; Unclassifies CRESS-DNA virus; Phycodnaviridae; Virgaviridae	SRX7362309
plant137	cultivate	Allium tuberosum	Angiospermae	Monocotyledoneae	Liliflorae	Liliaceae	606168	337305	318671	3237	Betaflexiviridae; Iridoviridae; Microviridae	SRX7362081
plant139	wild	Cucumis melo L. var. agrestis Naud.	Angiospermae	Dicotyledoneae	Cucurbitales	Cueurbitaceae	33682	20069	17068	665	Unclassifies CRESS-DNA virus	SRX7363419
plant140	cultivate	Citrullus lanatus (Thunb.) Matsum. et Nakai	Angiospermae	Dicotyledoneae	Cucurbitales	Cueurbitaceae	432044	222429	202625	5263	Microviridae; Mimiviridae; Unclassified RNA virus; Unclassifies CRESS-DNA virus; Tombusviridae; Virgaviridae	SRX7362069
plant142	wild	Echinochloa crusgalli (L.) Beauv.	Angiospermae	Monocotyledoneae	Graminales	Gramineae	667234	188682	153401	88349	Partitiviridae; Unclassified RNA virus; Unclassifies CRESS-DNA virus	SRX7368571
plant143	wild	Digitaria sanguinalis (L. ) Scop.	Angiospermae	Monocotyledoneae	Graminales	Gramineae	60086	40346	36526	1423	Unclassified RNA virus; Unclassifies CRESS-DNA virus	SRX7368579
plant144	wild	Miscanthus sinensis Anderss.	Angiospermae	Monocotyledoneae	Graminales	Gramineae	167658	113675	104051	1984	Microviridae; Unclassified RNA virus; Unclassifies CRESS-DNA virus; Potyviridae	SRX7368589
plant146	cultivate	Viburnum Odoratissimum Ker-Gawl.	Angiospermae	Dicotyledoneae	Rubiales	Caprifoliaceae	312694	115191	85664	877	Bromoviridae; Microviridae	SRX7368590
plant147	cultivate	Citrus reticulata Blanco Blanco	Angiospermae	Dicotyledoneae	Rubiales	Rutaceae	36854	21043	11257	0	None	SRX7368591
plant148	wild	Potentilla supina L.	Angiospermae	Dicotyledoneae	Rosales	Rosaceae	34284	23891	19291	455	Unclassified RNA virus; Unclassifies CRESS-DNA virus	SRX7368593
plant149	cultivate	Pyrus communis	Angiospermae	Dicotyledoneae	Rubiales	Rutaceae	159652	54828	33625	573	Unclassifies CRESS-DNA virus	SRX7368594
plant150	wild	Sedum sarmentosum Bunge	Angiospermae	Dicotyledoneae	Rubiales	Crassulaceae	233874	125374	100014	42068	Closteroviridae; Microviridae;	SRX7368595
plant151	cultivate	Lactuca sativa L. var. ramosa Hort.	Angiospermae	Dicotyledoneae	Campanulales	Compositae	311254	212620	195723	64752	Circoviridae; Geminiviridae; Microviridae; Narnaviridae; Unclassified RNA virus; Unclassifies CRESS-DNA virus; Unclassified Picornavirales; Parvoviridae	SRX7368596
plant153	wild	Cyperus rotundus L.	Angiospermae	Monocotyledoneae	Cyperales	Cyperaceae	16300	10462	7685	0	None	SRX7368597
plant155	wild	Salvia plebeia R. Br.	Angiospermae	Dicotyledoneae	Tubiflorae	Labiatae	54482	42764	39774	499	Genomoviridae	SRX7368598
plant156	wild	Eclipta prostrata (L. ) L.	Angiospermae	Dicotyledoneae	Campanulales	Compositae	459832	329705	290873	14276	Microviridae; Mimiviridae; Unclassified RNA virus; Unclassifies CRESS-DNA virus; Phycodnaviridae	SRX7369546
plant157	wild	Eleusine indica (L.) Gaertn.	Angiospermae	Monocotyledoneae	Graminales	Gramineae	685416	249370	162332	1476	Microviridae; Unclassified RNA virus; Unclassifies CRESS-DNA virus; Potyviridae	SRX7369543
plant158	cultivate	Vigna radiata (Linn.) Wilczek	Angiospermae	Dicotyledoneae	Rosales	Leguminosae	164410	96754	85328	2144	Genomoviridae; Mimiviridae; Unclassifies CRESS-DNA virus	SRX7369545
plant159	wild	Artemisia carvifolia	Angiospermae	Dicotyledoneae	Campanulales	Compositae	1075568	471805	438635	395239	Genomoviridae; Microviridae; Potyviridae	SRX7369544
plant160	wild	Spiraea salicifolia	Angiospermae	Dicotyledoneae	Rosales	Rosaceae	55558	38022	34655	1070	Unclassified RNA virus; Unclassifies CRESS-DNA virus; Potyviridae	SRX7369547
plant161	cultivate	Ilex cornuta Lindl. et Paxt.	Angiospermae	Dicotyledoneae	Sapindales	Aquifoliaceae	984666	518445	488510	358772	Betaflexiviridae; Potyviridae; Tymovirales	SRX7369548
plant162	cultivate	Ulmus pumila L.	Angiospermae	Dicotyledoneae	Urticales	Ulmaceae	321182	99991	84850	612	Betaflexiviridae; Potyviridae	SRX7369549
plant163	cultivate	Cerasus yedoensis (Matsum.) Yu et Li	Angiospermae	Dicotyledoneae	Rubiales	Rutaceae	703806	337678	326049	327444	Betaflexiviridae; Potyviridae	SRX7306315
plant164	cultivate	Sapindus mukorossi Gaertn.	Angiospermae	Dicotyledoneae	Sapindales	Sapindaceae	612716	225899	199619	90835	Betaflexiviridae; Potyviridae	SRX7319874
plant165	cultivate	Cycas revoluta Thunb.	Gymnospermae	Cycadopsida	Cycadales	Cycadaceae	640962	250621	211053	3280	Betaflexiviridae; Microviridae; Unclassified RNA virus; Unclassifies CRESS-DNA virus; Potyviridae; Sobemo-like virus	SRX7334874
plant166	cultivate	Loropetalum chinense var.rubrum Yieh	Angiospermae	Dicotyledoneae	Rosales	Hamamelidaceae	159956	84394	73002	1948	Unclassifies CRESS-DNA virus; Potyviridae;	SRX7341763
plant167	wild	Paederia foetida	Angiospermae	Dicotyledoneae	Rubiales	Rubiaceae	109400	62768	56266	1497	Unclassified RNA virus; Unclassifies CRESS-DNA virus; Potyviridae	SRX7346977
plant168	cultivate	Euonymus alatus (Thunb.) Sieb.	Angiospermae	Dicotyledoneae	Sapindales	Celastraceae	538712	382059	356131	18524	Microviridae; Mimiviridae; Unclassifies CRESS-DNA virus	SRX7348038
plant169	wild	Lygodium japonicum (Thunb.) Sw.	Pteridophyta	Filicopsida	Eufilicales	Lygodiaceae	685932	240189	206003	91735	Potyviridae	SRX7349031
plant170	wild	Salvia japonica Thunb.	Angiospermae	Dicotyledoneae	Tubiflorae	Labiatae	88534	59685	55466	1093	Unclassifies CRESS-DNA virus	SRX7349032
plant171	wild	Elephantopus scaber L.	Angiospermae	Dicotyledoneae	Campanulales	Compositae	210510	114706	103442	14896	Closteroviridae; Mimiviridae; Unclassifies CRESS-DNA virus	SRX7349034
plant172	wild	Reineckia carnea (Andr.) Kunth	Angiospermae	Monocotyledoneae	Liliflorae	Liliaceae	116116	72199	67069	2623	Unclassified RNA virus; Secoviridae	SRX7349035
plant173	wild	Ludwigia prostrata Roxb.	Angiospermae	Dicotyledoneae	Myrtiflorae	Onagraceae	136022	63456	55795	2749	Unclassified RNA virus; Unclassifies CRESS-DNA virus	SRX7349060
plant174	wild	Juncus effusus L.	Angiospermae	Monocotyledoneae	Liliflorae	Juncaceae	67802	41303	37943	865	Unclassifies CRESS-DNA virus; Potyviridae	SRX7350273
plant175	wild	Viola philippica	Angiospermae	Dicotyledoneae	Parietales	Violaceae	218600	126796	119882	84375	Dicistroviridae; Unclassified RNA virus; Unclassifies CRESS-DNA virus; Potyviridae; Permutotetra-like virus	SRX7350312
plant176	wild	Phyllanthus urinaria L.	Angiospermae	Dicotyledoneae	Euphorbiales	Euphorbiaceae	182064	102440	95019	695	Betaflexiviridae; Unclassifies CRESS-DNA virus	SRX7350876
plant177	wild	Clinopodium chinense (Benth.) O. Ktze.	Angiospermae	Dicotyledoneae	Tubiflorae	Labiatae	215658	125596	113799	2792	Unclassifies CRESS-DNA virus	SRX7350898
plant178	cultivate	Coreopsis drummondii Torr. et Gray	Angiospermae	Dicotyledoneae	Campanulales	Compositae	39484	18184	15247	395	Tombusviridae	SRX7350905
plant179	wild	Emilia sonchifolia (L.) DC.	Angiospermae	Dicotyledoneae	Campanulales	Compositae	106266	65856	61167	2243	Noda-like virus; Unclassified RNA virus; Unclassifies CRESS-DNA virus	SRX7350907
plant180	wild	Sonchus oleraceus L.	Angiospermae	Dicotyledoneae	Campanulales	Compositae	87138	58404	53582	1546	Unclassifies CRESS-DNA virus	SRX7350912
plant181	cultivate	Teucrium fruticans	Angiospermae	Dicotyledoneae	Lamiales	Lamiaceae	384244	217532	191509	22619	Unclassified RNA virus; Unclassifies CRESS-DNA virus; Unclassified Picornavirales; Sobemo-like virus	SRX7351241
plant182	wild	Verbena officinalis L.	Angiospermae	Dicotyledoneae	Tubiflorae	Verbenaceae	35376	25305	22203	699	None	SRX7351244
plant183	cultivate	Lonicera japonica	Angiospermae	Dicotyledoneae	Tubiflorae	Verbenaceae	109134	83052	72989	1855	Unclassifies CRESS-DNA virus; Potyviridae	SRX7351246
plant184	wild	Lysimachia christinae Hance	Angiospermae	Dicotyledoneae	Primulales	Primulaceae	15474	11579	9947	0	None	SRX7351248
plant185	wild	Centella asiatica (L.) Urban	Angiospermae	Dicotyledoneae	Umbelliflorae	Umbelliferae	75914	62259	58005	0	None	SRX7351272
plant186	cultivate	Acer buergerianum Miq.	Angiospermae	Dicotyledoneae	Sapindales	Aceraceae	16590	10967	9193	0	None	SRX7351275
plant187	cultivate	Pterocarya stenoptera	Angiospermae	Dicotyledoneae	Juglandales	Juglandaceae	25758	18312	15951	426	Potyviridae	SRX7351291
plant188	cultivate	Hypericum monogynum L.	Angiospermae	Dicotyledoneae	Parietales	Guttiferae	712158	238326	177680	937	Microviridae; Partitiviridae	SRX7351333
