# Supplementary material for: Expanding known viral diversity in plants: virome of 161 species alongside an ancient canal
Source: Environ Microbiome. 2022 Nov 27;17:58. doi: 10.1186/s40793-022-00453-x (PMC9703751; doi:10.1186/s40793-022-00453-x)
Supplement: Supplementary file 4 — Additional file 4. Table S2: Information of viruses with complete genomes determined in the present study. [file 40793_2022_453_MOESM4_ESM.xlsx]

## Sheet: Genome1
Supplementary Table 2, Information of viruses with complete genomes detemined in the present study
Virus strain name	From Library ID	Virus classification	Segment (S) or Full genome (F)	GenBank accession Number	Genome length	No. of reads mapped to viral genome	Accession numbers of best match in GenBank	Blastx hits on known protein and viruses	E-value in BLASTx	Coverage in BLASTx	Identity in BLASTx search
pt013-pic-1-NW	plant013	Picorna-like virus	F	MN832451	9267	826	YP_009337339.1	hypothetical protein [Hubei tetragnatha maxillosa virus 3]	1.2e-162	88.1	23.5
pt013-sec-3	plant013	Picorna-like virus	F	MN832452	7249	688	YP_009333576.1	hypothetical protein 1 [Beihai picorna-like virus 121]	4.5e-56	26.4	26.1
pt015-gen-1	plant015	Genomoviridae	F	MN823668	2204	923	YP_009388636.1	spliced replication-associated protein [Bemisia-associated genomovirus AdO]	2.7e-105	28	85
pt033-tom-24	plant033	Tombusviridae	F	MN728811	4106	1152	NP_041226.1	replicase [Melon necrotic spot virus]	1.5e-226	59.8	49.9
pt040-lat-5	plant040	Tymovirales	F	MN814316	5786	501739	AWK57384.1	putative replicase protein [White clover mosaic virus]	0	66.7	99.2
pt047-dic-1-NW	plant047	Dicistroviridae	F	MN728806	3502	153	AXA52579.1	putative RdRp [Linepithema humile virus 1]	2e-107	62.4	33.8
pt047-mar-3	plant047	Marnaviridae	F	MN823681	9613	1263	AYD68773.1	non-structural polyprotein [Marine RNA virus BC-1]	0	48.7	43.7
pt054-sec-2-NW	plant054	Picorna-like virus	F	MN832453	6445	390	APG78404.1	hypothetical protein 1 [Wuhan arthropod virus 3]	6.7e-56	34	27.3
pt056-gem-3	plant056	Geminiviridae	F	MN823661	2827	325	AMY63117.1	C1 [Sweet potato leaf curl virus]	1.6e-216	38.6	99.5
pt056-pot-12	plant056	Potyviridae	F	MN728808	11004	228	ACN23027.1	polyprotein [Sweet potato feathery mottle virus]	0	96.9	96.6
pt056-pot-14	plant056	Potyviridae	F	MN728809	10784	1742	ANO46356.1	polyprotein [Sweet potato virus G]	0	97	98.9
pt056-pot-25	plant056	Potyviridae	F	MN728810	10645	279	AHX71637.1	polyprotein [Sweet potato virus C]	0	97.8	96.7
pt057-gem-4	plant057	Geminiviridae	F	MN823662	3093	5448	AXG65531.1	AC1 [Sweet potato leaf curl Hubei virus]	1.5e-151	27.5	89.4
pt057-pot-15	plant057	Potyviridae	F	MN735447	10184	36790	AJS10747.1	polyprotein [Sweet potato latent virus]	0	95.3	89.8
pt058-lat-1-NW	plant058	Tymovirales	F	MN814317	7701	75526	YP_001086452.2	polyprotein [Chrysanthemum virus B]	0	81.6	59
pt058-lat-6-s1	plant058	Bromoviridae	S	MN841291	3412	1677	BBD78636.1	1a protein [Tomato aspermy virus]	0	87.3	99.6
pt058-lat-6-s2	plant058	Bromoviridae	S	MN841292	3068	1609	BBD78627.1	2a protein [Tomato aspermy virus]	0	81	98.2
pt058-lat-6-s3	plant058	Bromoviridae	S	MN841293	2416	2670	NP_620758.1	3a protein [Tomato aspermy virus]	2.1e-159	34.8	99.6
pt059-gen-3	plant059	Genomoviridae	F	MN823669	2171	13181	AMH87716.1	capsid protein [Pacific flying fox faeces associated gemycircularvirus-11]	1.8e-109	42.3	61.9
pt059-ifl-3	plant059	Iflaviridae	F	MN823678	9499	2533	YP_009336575.1	hypothetical protein [Hubei picorna-like virus 29]	0	95.2	45.3
pt059-sob-1	plant059	Sobemo-like virus	F	MN831438	2871	1802	ASY03256.1	RNA-dependent RNA-polymerase [Norway luteo-like virus 2]	6.6e-72	50.3	35.7
pt059-sob-7	plant059	Sobemo-like virus	F	MN831439	3255	7141	YP_009330006.1	hypothetical protein 1 [Hubei sobemo-like virus 5]	5.5e-54	59.4	29.4
pt060-phy-3	plant060	Luteoviridae	F	MN814307	5757	571048	ANI26433.1	P1-P2 fusion protein [Maize yellow mosaic virus]	0	30	99.3
pt063-pot-13	plant063	Potyviridae	F	MN735448	9404	284495	ARN61640.1	polyprotein [Zucchini yellow mosaic virus]	0	98.3	98.2
pt063-pot-16	plant063	Potyviridae	F	MN735449	10152	219763	AXL97409.1	polyprotein [Watermelon mosaic virus]	0	95	98.8
pt064-pot-17	plant064	Potyviridae	F	MN729615	9617	1858	AXL97409.1	polyprotein [Watermelon mosaic virus]	0	98.4	99.1
pt064-pot-1	plant064	Potyviridae	F	MN729614	9543	478018	ARN61640.1	polyprotein [Zucchini yellow mosaic virus]	0	96.8	97.9
pt065-lat-7	plant065	Chuvirus-like virus	F	MN841290	7013	1948	AUW34382.1	L [Blacklegged tick chuvirus-2]	5.7e-295	94.1	31.4
pt065-phy-4	plant065	Bastro-like virus	F	MN841288	7836	19024	AZF86095.1	polyprotein [Sclerotium rolfsii alphavirus-like virus 3]	4.4e-94	60.6	24.9
pt065-phy-5	plant065	Luteoviridae	F	MN814308	5641	496	ANI26433.1	P1-P2 fusion protein [Maize yellow mosaic virus]	0	30.6	99.3
pt065-pot-2	plant065	Potyviridae	F	MN729616	9265	378	ARN61640.1	polyprotein [Zucchini yellow mosaic virus]	0	99.7	97.3
pt065-rha-4	plant065	Rhabdo-like virus	F	MN831436	11542	1576	APG78705.1	RNA-dependent RNA polymerase [Hubei rhabdo-like virus 6]	0	54.9	46.5
pt066-pot-3	plant066	Potyviridae	F	MN720006	8727	1283	ARN61640.1	polyprotein [Zucchini yellow mosaic virus]	0	98.7	98.7
pt066-sec-4-s1	plant066	Comovirinae	S	MN814313	6078	2395	AII21843.1	polyprotein [Broad bean wilt virus 2]	0	92.3	98.4
pt066-sec-4-s2	plant066	Comovirinae	S	MN814312	3163	96	AFQ32564.1	precursor polyprotein [Broad bean wilt virus 2]	0	93.7	98.5
pt067-cre-1	plant067	Unclassified CRESS virus	F	MN891787	3284	111799	AKR53286.1	viral replicase protein [Temperate fruit decay-associated virus]	5.4e-94	24.7	60.7
pt067-den-1	plant067	Parvoviridae	F	MN832442	5006	1447	ALV85426.1	non-structural protein 1 [Diaphorina citri densovirus]	8e-57	0.29	0.284
pt067-phy-6	plant067	Picorna-like virus	F	MN832454	9750	16112	AWK77848.1	polyprotein [Darwin bee virus 3]	4.4e-301	51.4	36.7
pt067-sat-1	plant067	Alphasatellitidae	F	MN841281	1375	1668	AWF94036.1	replication associated protein [Hollyhock yellow vein alphasatellite]	5.9e-87	66.5	49.5
pt067-sat-2	plant067	Alphasatellitidae	F	MN841282	1480	2465	AWX35425.1	replication initiator protein [Cotton leaf curl Gezira alphasatellite]	3.2e-86	58.8	52.8
pt067-sat-3	plant067	Alphasatellitidae	F	MN841283	1483	3237	YP_009508886.1	replication protein [Hollyhock yellow vein virus associated symptomless alphasatellite]	4.9e-87	56.4	53.4
pt067-sat-4	plant067	Alphasatellitidae	F	MN841284	1309	9824	AIR91932.1	Replicase-associated protein [Melon chlorotic mosaic alphasatellite]	1.4e-48	55.5	37.7
pt067-sat-5	plant067	Alphasatellitidae	F	MN841285	1483	7264	CDI44972.1	replication associated protein [Cotton leaf curl Gezira alphasatellite]	6.9e-73	59.3	46.4
pt067-sat-6	plant067	Alphasatellitidae	F	MN841286	1409	820	ARR96985.1	alpha rep [Gossypium darwinii symptomless alphasatellite]	8.2e-84	60.5	57.3
pt067-sat-7	plant067	Alphasatellitidae	F	MN841287	1503	10267	ARI50297.1	satellite replication initiator protein [Sophora alopecuroides yellow stunt alphasatellite 3]	1.3e-82	58.1	52.1
pt071-par-1-NW	plant071	Picorna-like virus	F	MN832455	9547	1808	AMO03208.1	putative nonstructural polyprotein [Empeyrat virus]	4.2e-14	19.9	21.4
pt075-pot-4	plant075	Potyviridae	F	MN720007	9647	358254	ARN61640.1	polyprotein [Zucchini yellow mosaic virus]	0	95.8	98.7
pt076-lat-8	plant076	Tymovirales	F	MN814318	8260	815	BAZ96203.1	RNA-dependent RNA-polymerase [Shallot latent virus]	0	69.9	85
pt076-pot-5	plant076	Potyviridae	F	MN720008	9305	1209	ARN61640.1	polyprotein [Zucchini yellow mosaic virus]	0	99.3	98.7
pt077-pic-4	plant077	Picorna-like virus	F	MN832456	9157	756	YP_009272812.1	polyprotein [Washington bat picornavirus]	0	81.5	54.2
pt077-pot-18	plant077	Potyviridae	F	MN734254	9631	159120	ASK12075.1	polyprotein [Potato virus Y]	0	95.3	99.9
pt077-sec-5	plant077	Comovirinae	S	MN814314	4655	260203	BAB89370.2	polyprotein 2 [Cycas necrotic stunt virus]	0	75.1	83.7
pt077-sec-6	plant077	Comovirinae	S	MN814315	7449	383278	NP_620619.1	polyprotien 1 [Cycas necrotic stunt virus]	0	87.6	86.6
pt078-lat-9	plant078	Botybirnavirus	F	MT067617	6149	880	ARQ84132.1	hypothetical protein [Alternaria botybirnavirus 1]	0	90	96.4
pt078-rha-1-NW	plant078	Botybirnavirus	F	MN841289	5672	767	ARQ84133.1	hypothetical protein [Alternaria botybirnavirus 1]	0	85.6	97.1
pt079-cirl-1	plant079	Unclassified CRESS virus	F	MN891788	2992	203	YP_009001739.1	replication-associated protein [Dragonfly larvae associated circular virus-2]	3.5e-68	27.4	50.7
pt079-par-2-NW	plant079	parti-like virus	F	MN862350	1274	53	APG78222.1	RdRp [Hubei partiti-like virus 33]	8.9e-138	98.2	56.7
pt079-pot-6	plant079	Potyviridae	F	MN734253	9433	228	ARN61640.1	polyprotein [Zucchini yellow mosaic virus]	0	98	98.2
pt079-tom-25	plant079	Tombusviridae	F	MN728812	5447	627	YP_009337041.1	hypothetical protein 1 [Hubei tombus-like virus 1]	2.7e-244	41.5	57.6
pt081-gen-4	plant081	Genomoviridae	F	MN823670	2190	17245	AXL65859.1	replication-associated protein [Grasshopper associated circular virus 1]	1.1e-103	35.9	70.2
pt081-gen-5	plant081	Genomoviridae	F	MN823671	2108	62	YP_009109717.1	replication associated protein [Faeces associated gemycircularvirus 11]	1.9e-36	26.6	40.5
pt081-tom-26	plant081	Tombusviridae	F	MN728813	5255	1705	YP_009337041.1	hypothetical protein 1 [Hubei tombus-like virus 1]	1.7e-243	43	56.7
pt085-lat-14-s1	plant085	Bromoviridae	S	MN841294	3249	10859	BAW81749.1	1a protein [Cucumber mosaic virus]	0	91.7	99.1
pt085-lat-14-s2	plant085	Bromoviridae	S	MN841295	2653	6605	ATU79660.1	RNA-dependent RNA polymerase [Cucumber mosaic virus]	0	95.4	99.4
pt085-lat-14-s3	plant085	Bromoviridae	S	MN841296	2130	14611	BAW81902.1	3a protein [Cucumber mosaic virus]	5.5e-156	39.3	99.6
pt099-rha-2-NW	plant099	Rhabdo-like virus	F	MN831437	4248	82789	YP_009336866.1	RNA-dependent RNA polymerase [Hubei coleoptera virus 3]	0	47.2	44.2
pt103-upi-1-NW	plant103	Picorna-like virus	F	MN832457	6832	6156	APG78030.1	hypothetical protein, partial [Hubei picorna-like virus 57]	0	88.1	97.5
pt104-dic-21	plant104	Dicistroviridae	F	MN606294	8347	6531	YP_009329985.1	hypothetical protein 1 [Hubei picorna-like virus 24]	0	61.1	99.1
pt106-den-1	plant106	Parvoviridae	F	MN832443	3055	164	AWB14611.1	Fresh Meadows densovirus 3	0	67	53.8
pt107-mar-4	plant107	Marnaviridae	F	MN823682	9052	3679	YP_009329971.1	hypothetical protein [Changjiang picorna-like virus 1]	0	87.4	40.2
pt108-tom-28	plant108	Tombusviridae	F	MN728814	4564	271	ALJ30184.1	replication-associated protein 2 [Carnation Italian ringspot virus]	0	52.8	96.1
pt109-cirl-2	plant109	Unclassified CRESS virus	F	MN891789	2992	168	YP_009001739.1	replication-associated protein [Dragonfly larvae associated circular virus-2]	3.5e-68	27.4	50.7
pt109-lat-15-s1	plant109	Bromoviridae	S	MN841297	3368	2821	AHJ58880.1	protein 1a [Cucumber mosaic virus]	0	87.9	95.3
pt109-lat-15-s2	plant109	Bromoviridae	S	MN841298	3222	3203	AAG33859.1	putative RNA-directed RNA polymerase [Cucumber mosaic virus]	0	75.8	96.8
pt109-lat-15-s3	plant109	Bromoviridae	S	MN841299	2505	8726	AKR14747.1	movement protein, partial [Cucumber mosaic virus]	1.2e-154	32.4	98.9
pt109-nan-1	plant109	Unclassified CRESS virus	F	MN891790	2022	354	AXQ66479.1	putative viral replication protein [CRESS virus sp.]	3.8e-82	46	49.7
pt110-cirl-3	plant110	Unclassified CRESS virus	F	MN891791	3148	1730	AEL87784.1	putative replication-associated protein [Bat circovirus ZS/China/2011]	8.8e-86	24.7	55.9
pt110-cre-2	plant110	Unclassified CRESS virus	F	MN891792	1864	157	YP_009001750.1	replication-associated protein [Dragonfly larvae associated circular virus-7]	9.6e-64	44.9	45.8
pt110-cre-3	plant110	Unclassified CRESS virus	F	MN891793	2362	153	AUM61916.1	Rep [uncultured virus]	3.4e-58	37.8	42.6
pt110-nan-2	plant110	Unclassified CRESS virus	F	MN891794	1821	73	AXH75500.1	putative viral replication protein [CRESS virus sp.]	1.1e-136	48.6	75.9
pt110-nep-1	plant110	Unclassified CRESS virus	F	MN891795	2609	256	AXH73298.1	Rep catalytic domain protein [CRESS virus sp.]	2e-51	29.6	41.5
pt110-nep-2	plant110	Unclassified CRESS virus	F	MN891796	2812	825	YP_009021041.1	Rep [Nepavirus]	1.4e-66	29.4	46
pt110-nep-3	plant110	Unclassified CRESS virus	F	MN891797	2710	168	YP_009021041.1	Rep [Nepavirus]	2.6e-62	30.6	44.6
pt110-unl-1	plant110	Unclassified CRESS virus	F	MT067618	2770	366	YP_009259682.1	putative Rep protein [Circovirus-like genome DCCV-8]	1.3e-69	23.9	57.9
pt110-den-1	plant110	Parvo-like virus	F	MN832444	3397	3615	XP_008915011.1	Replication protein [Parvo-like hybrid virus UC4]	1e-168	61	67.2
pt110-den-2	plant110	Parvo-like virus	F	MN832445	3695	1463	XP_008915011.1	Replication protein [Parvo-like hybrid virus UC4]	2e-178	56	67.4
pt110-phy-7	plant110	Parvo-like virus	F	MN832446	4055	42425	YP_009142780.1	putative replication protein [Phytophthora parasitica virus]	7.9e-79	20.9	51.2
pt110-dic-2-NW	plant110	Dicistroviridae	F	MN728807	7263	387	YP_009336674.1	hypothetical protein 1 [Changjiang picorna-like virus 10]	5.5e-216	54.2	36.2
pt110-dic-5	plant110	Dicistroviridae	F	MN735445	8865	24683	YP_009336882.1	hypothetical protein 1 [Shahe picorna-like virus 11]	1.6e-100	47.9	25.4
pt110-mar-5	plant110	Marnaviridae	F	MN823683	9025	122151	YP_009329971.1	hypothetical protein [Changjiang picorna-like virus 1]	0	87.7	40.2
pt110-mar-6	plant110	Marnaviridae	F	MN823684	8589	2311	YP_009333504.1	hypothetical protein 1 [Beihai picorna-like virus 49]	0	48.6	45.1
pt110-mar-7	plant110	Marnaviridae	F	MN823685	8897	34902	AWK77882.1	polyprotein [Robinvale bee virus 9]	2.9e-275	85.7	29
pt110-par-4	plant110	Yanvirus-like virus	F	MN831448	5605	1712	YP_009337316.1	RNA-dependent RNA polymerase [Hubei yanvirus-like virus 1]	1.3e-145	23.1	60.1
pt110-phy-1-NW	plant110	Noda-like virus	F	MN862355	2439	126	NP_689444.1	protein A [Flock House virus]	4.1e-139	95.3	39.1
pt110-phy-8	plant110	Noda-like virus	F	MN862356	3730	16900	APG76485.1	hypothetical protein [Hubei noda-like virus 2]	2e-294	70.5	58.7
pt110-pic-2-NW	plant110	Picorna-like virus	F	MN832459	6190	469	YP_009333541.1	hypothetical protein 2 [Beihai picorna-like virus 105]	0	84.5	75.7
pt110-pic-3-NW	plant110	Picorna-like virus	F	MN832460	5111	960	YP_009333537.1	hypothetical protein [Beihai picorna-like virus 104]	3.6e-28	32.9	22
pt110-par-3-NW	plant110	Picorna-like virus	F	MN832458	9630	420	YP_004935381.1	unnamed protein product [Halastavi arva RNA virus]	3.6e-13	9.5	28.1
pt110-pot-10	plant110	Bufivirus-like virus	F	MN831447	5648	1198	AHA86933.1	gp2 [Bufivirus UC1]	1.8e-97	25.8	41
pt110-sob-2	plant110	Luteo-like virus	F	MN814309	5872	715	ASY03258.1	RNA-dependent RNA-polymerase [Norway luteo-like virus 4]	9e-209	48.4	41.1
pt110-tom-3-NW	plant110	Hepeo-like virus-like	F	MN823677	7567	1010	ASM94022.1	putative replicase [Barns Ness breadcrumb sponge hepe-like virus 1]	2.1e-117	97.2	25.1
pt110-tom-4	plant110	Tombusviridae	F	MN735450	3263	221	YP_009337230.1	hypothetical protein 2 [Changjiang tombus-like virus 4]	4.4e-80	40.6	41.2
pt110-tom-5	plant110	Tombusviridae	F	MN735451	4433	2379	YP_009337198.1	hypothetical protein 2 [Changjiang tombus-like virus 8]	5.1e-124	33.6	47.3
pt110-tom-6	plant110	Tombusviridae	F	MN735452	4093	319	YP_009337198.1	hypothetical protein 2 [Changjiang tombus-like virus 8]	2.3e-134	35.9	49.3
pt110-tom-7	plant110	Tombusviridae	F	MN735453	3939	1600	YP_009337198.1	hypothetical protein 2 [Changjiang tombus-like virus 8]	1.9e-133	37	48.7
pt110-tom-8	plant110	Tombusviridae	F	MN729620	4105	258	YP_009337417.1	hypothetical protein 1 [Changjiang tombus-like virus 9]	1.1e-306	64.5	61.3
pt110-tom-9	plant110	Tombusviridae	F	MN729621	4196	42027	YP_009337417.1	hypothetical protein 1 [Changjiang tombus-like virus 9]	6.1e-260	62.1	53.1
pt110-tom-10	plant110	Tombusviridae	F	MN729622	1356	682	NP_995579.1	coat protein [Sclerophthora macrospora virus A]	4.5e-79	89.4	49.9
pt111-cre-4	plant111	Unclassified CRESS virus	F	MN891798	1816	104	AGA18425.1	hypothetical protein [uncultured marine virus]	2.1e-47	47.1	38.1
pt111-cre-5	plant111	Unclassified CRESS virus	F	MN891799	1864	195	YP_009001750.1	replication-associated protein [Dragonfly larvae associated circular virus-7]	9.6e-64	44.9	45.8
pt111-cre-6	plant111	Unclassified CRESS virus	F	MN891800	2362	2697	AUM61916.1	Rep [uncultured virus]	3.4e-58	37.8	42.6
pt111-nan-3	plant111	Unclassified CRESS virus	F	MN891801	2022	6561	AXH73216.1	putative viral replication protein [CRESS virus sp.]	6e-88	43.8	54.2
pt111-nan-4	plant111	Unclassified CRESS virus	F	MN891802	1979	478	YP_009163936.1	putative replication initiation protein [Palaemonetes sp. common grass shrimp associated circular virus]	1.7e-42	43.1	36.5
pt111-nep-4	plant111	Unclassified CRESS virus	F	MN891803	2641	724	AXH73298.1	Rep catalytic domain protein [CRESS virus sp.]	7e-52	29.2	41.6
pt111-nep-5	plant111	Unclassified CRESS virus	F	MN891804	2795	1339	YP_009237597.1	coat protein [Lake Sarah-associated circular virus-45]	1.7e-80	49.1	38.4
pt111-nep-6	plant111	Unclassified CRESS virus	F	MN891805	2812	343	YP_009021041.1	Rep [Nepavirus]	1.4e-66	29.4	46
pt111-nep-7	plant111	Unclassified CRESS virus	F	MN891806	2694	139	YP_009021041.1	Rep [Nepavirus]	2.9e-77	30.1	52.4
pt111-unl-2	plant111	Unclassified CRESS virus	F	MN891807	2035	338	AXH74220.1	capsid protein [CRESS virus sp.]	4.7e-32	37.7	37.5
pt111-den-1	plant111	Parvo-like virus	F	MN832447	3348	326	XP_008915011.1	Replication protein [Parvo-like hybrid virus UC4]	8e-169	62	67.4
pt111-den-2	plant111	Parvo-like virus	F	MN832448	4015	557	XP_008915011.1	Replication protein [Parvo-like hybrid virus UC4]	0	58	67.1
pt111-phy-9	plant111	Parvo-like virus	F	MN832449	4041	398	YP_009142780.1	putative replication protein [Phytophthora parasitica virus]	4.9e-121	28.4	54.1
pt111-dic-6	plant111	Dicistroviridae	F	MN735446	8400	27042	YP_009336882.1	hypothetical protein 1 [Shahe picorna-like virus 11]	1.5e-100	50.6	25.4
pt111-dic-7	plant111	Dicistroviridae	F	MN734250	8549	8058	YP_009336674.1	hypothetical protein 1 [Changjiang picorna-like virus 10]	6.5e-216	46	36.2
pt111-gem-5	plant111	Geminiviridae-like	F	MN823663	2184	1317	YP_009177700.1	replication-associated protein [Sewage-associated circular DNA virus-2]	5.1e-32	16.8	54.1
pt111-gem-6	plant111	Geminiviridae-like	F	MN823664	2561	94	AIF34812.1	replication-associated protein [Sewage-associated circular DNA virus-4]	1e-44	35.8	35.4
pt111-gok-1	plant111	Microviridae	F	MN862333	4668	635	AXH74979.1	major capsid protein [Microviridae sp.]	2.9e-178	35.3	58.7
pt111-gok-2	plant111	Microviridae	F	MN862334	4756	345	AXH75351.1	major capsid protein [Microviridae sp.]	7.3e-185	35.3	60.4
pt111-mar-8	plant111	Marnaviridae	F	MN823686	8709	15714	AWK77882.1	polyprotein [Robinvale bee virus 9]	4.6e-278	87.4	29.1
pt111-mar-9	plant111	Marnaviridae	F	MN823687	9039	18365	YP_009329971.1	hypothetical protein [Changjiang picorna-like virus 1]	0	87.6	40.2
pt111-pic-5	plant111	Picorna-like virus	F	MN832462	8912	594	YP_009333541.1	hypothetical protein 2 [Beihai picorna-like virus 105]	0	59.3	75.9
pt111-pic-6	plant111	Picorna-like virus	F	MN832463	8987	1272	YP_009336819.1	hypothetical protein [Shahe picorna-like virus 10]	1.1e-133	75.8	25.3
pt111-pil-1-NW	plant111	Picorna-like virus	F	MN832464	5325	647	YP_009336741.1	hypothetical protein 1 [Shahe picorna-like virus 12]	3.9e-70	36.8	29.8
pt111-pil-5	plant111	Picorna-like virus	F	MN832465	7620	1132	YP_009336741.1	hypothetical protein 1 [Shahe picorna-like virus 12]	2.4e-145	49.3	29.9
pt111-ifl-1-NW	plant111	Picorna-like virus	F	MN832461	8056	369	YP_009330008.1	hypothetical protein [Changjiang crawfish virus 4]	1.6e-256	82.4	29.6
pt111-tom-13	plant111	Tombusviridae	F	MN729623	3891	1715	YP_009337230.1	hypothetical protein 2 [Changjiang tombus-like virus 4]	5.2e-80	33.8	40.7
pt112-dic-10	plant112	Dicistroviridae	F	MN606295	8174	3308	YP_009337713.1	hypothetical protein 1 [Sanxia picorna-like virus 11]	0	58.7	50.5
pt112-dic-11	plant112	Dicistroviridae	F	MN729613	8961	36213	YP_009255227.1	nonstructural protein [Antarctic picorna-like virus 1]	5.1e-304	52.6	38.9
pt112-dic-12	plant112	Dicistroviridae	F	MN720004	8430	833	YP_009337713.1	hypothetical protein 1 [Sanxia picorna-like virus 11]	0	57.4	42.2
pt112-dic-13	plant112	Dicistroviridae	F	MN720005	8611	3561	APG76687.1	hypothetical protein 1 [Beihai picorna-like virus 78]	1.1e-276	54	37.7
pt112-dic-9	plant112	Dicistroviridae	F	MN729612	8639	80415	APG76687.1	hypothetical protein 1 [Beihai picorna-like virus 78]	2.5e-255	57.1	35.5
pt112-pil-6	plant112	Dicistroviridae	F	MN841300	8762	5167	YP_009337727.1	hypothetical protein 1 [Sanxia atyid shrimp virus 3]	4.6e-116	50	25.3
pt112-pil-7	plant112	Dicistroviridae	F	MN841301	9293	7099	YP_009337727.1	hypothetical protein 1 [Sanxia atyid shrimp virus 3]	0	51.7	41.2
pt112-hyp-4	plant112	Narna-like virus	F	MN862348	3581	1616	YP_009336703.1	hypothetical protein [Sanxia narna-like virus 1]	1e-85	24.7	54.8
pt112-pil-2-NY	plant112	Picorna-like virus	F	MN832466	8249	676	YP_009336862.1	hypothetical protein 1 [Wenzhou picorna-like virus 40]	1e-274	51	37.9
pt112-pil-3-NY	plant112	Picorna-like virus	F	MN832467	3683	129	YP_009336898.1	hypothetical protein 1 [Wenzhou picorna-like virus 41]	0	90.6	60.6
pt112-upi-2-NY	plant112	Picorna-like virus	F	MN832468	8413	1930	YP_009333563.1	hypothetical protein [Beihai picorna-like virus 107]	2.5e-260	96	27.8
pt112-upi-3	plant112	Picorna-like virus	F	MN832469	6911	430	YP_009336855.1	hypothetical protein [Wenzhou picorna-like virus 11]	0	78.2	48.6
pt112-sob-8	plant112	Sobemo-like virus	F	MN831440	3926	269	YP_009330027.1	hypothetical protein 2 [Hubei sobemo-like virus 1]	9.1e-56	24.4	43.2
pt112-tom-14-NY	plant112	Tombusviridae	F	MN734255	3262	260	APG77189.1	hypothetical protein [Changjiang narna-like virus 3]	2.9e-108	28.3	60.5
pt112-tom-15-NY	plant112	Tombusviridae	F	MN734256	2381	1107	YP_009330074.1	hypothetical protein 1 [Changjiang tombus-like virus 15]	8.4e-238	63.9	74.7
pt112-tom-17	plant112	Tombusviridae	F	MN734257	3306	539	ASV49768.1	RNA dependent RNA polymerase [Olive mild mosaic virus]	1.4e-129	59.1	41.5
pt112-tom-18	plant112	Tombusviridae	F	MN734258	3912	1274	YP_009330075.1	hypothetical protein 2 [Changjiang tombus-like virus 15]	9.5e-130	22	79.8
pt112-tom-19	plant112	Tombusviridae	F	MN729617	3567	393	YP_009337356.1	hypothetical protein 2 [Sanxia tombus-like virus 4]	2e-125	39	47.2
pt112-tom-20	plant112	Tombusviridae	F	MN729618	3233	2153	YP_009336903.1	hypothetical protein 1 [Shahe tombus-like virus 1]	1.8e-86	40.1	40.2
pt112-tom-29	plant112	Tombusviridae	F	MN729619	3441	977	NP_608311.1	82 kDa protein [Tobacco necrosis virus D]	9.6e-86	49.7	35.2
pt118-gen-6	plant118	Genomoviridae	F	MN823672	2189	435	AXL65859.1	replication-associated protein [Grasshopper associated circular virus 1]	1.1e-103	35.9	70.2
pt119-cir-1	plant119	Unclassified CRESS virus	F	MN891808	2285	191	AUM61871.1	capsid [uncultured virus]	1.1e-77	42.5	48.6
pt119-cre-7	plant119	Unclassified CRESS virus	F	MN891809	2978	1830	AUM61711.1	Rep [uncultured virus]	8.5e-14	15.5	33.5
pt119-cre-8	plant119	Unclassified CRESS virus	F	MN891810	2097	979	AGA18425.1	hypothetical protein [uncultured marine virus]	2.8e-35	39.3	35.8
pt119-gem-1	plant119	Unclassified CRESS virus	F	MN891811	1944	4446	AUM61709.1	Rep [uncultured virus]	2.2e-79	47.1	49.3
pt119-gem-2	plant119	Unclassified CRESS virus	F	MN891812	2444	269	AUM61781.1	Rep [uncultured virus]	5.1e-190	46	85.1
pt119-nep-8	plant119	Unclassified CRESS virus	F	MN891813	1976	163	YP_009047130.1	replication-associated protein [McMurdo Ice Shelf pond-associated circular DNA virus-2]	8.1e-37	40.1	34.7
pt119-nep-9	plant119	Unclassified CRESS virus	F	MN891814	2091	15592	AYP28808.1	Rep catalytic domain protein [Circoviridae sp.]	1.1e-57	41.2	40.5
pt119-unl-3	plant119	Unclassified CRESS virus	F	MN891815	1462	107	AYP28869.1	capsid protein [CRESS virus sp.]	5.6e-35	49	39.7
pt119-unl-4	plant119	Unclassified CRESS virus	F	MN891816	1915	97	AXQ66359.1	replication-associated protein [CRESS virus sp.]	1.7e-39	42.8	38.3
pt119-unl-5	plant119	Unclassified CRESS virus	F	MN891817	2066	1137	AXH75925.1	putative capsid protein [CRESS virus sp.]	4.4e-09	29.3	30
pt119-unl-6	plant119	Unclassified CRESS virus	F	MN891818	2507	57	YP_009163913.1	putative replication initiation protein [Marine snail associated circular virus]	6.9e-17	38.7	26.5
pt119-dic-15	plant119	Dicistroviridae	F	MT134328	9168	1978	APG78516.1	hypothetical protein 1 [Wenzhou picorna-like virus 33]	1.4e-94	39.9	25.7
pt119-gem-7	plant119	Geminiviridae-like	F	MN823665	2521	80	YP_009237554.1	replication associated protein [Lake Sarah-associated circular virus-2]	1.2e-45	42.1	35
pt119-gem-8	plant119	Geminiviridae-like	F	MN823666	2371	257	YP_009021230.1	capsid [Niminivirus]	1.1e-69	37.7	44.3
pt119-gok-10	plant119	Microviridae	F	MN862344	4547	138	AJK28256.1	putative major capsid protein [Eel River basin pequenovirus]	1.3e-218	34.8	70.8
pt119-gok-11	plant119	Microviridae	F	MN862345	4489	898	AOV86353.1	putative capsid VP1 [uncultured virus]	3.8e-191	34.8	62.9
pt119-gok-1	plant119	Microviridae	F	MN862335	4398	191	AXH77431.1	major capsid protein [Microviridae sp.]	3.6e-218	35.7	71.8
pt119-gok-2	plant119	Microviridae	F	MN862336	4497	1375	AXL14977.1	major capsid protein [Microviridae sp.]	1.3e-167	35.5	57.1
pt119-gok-3	plant119	Microviridae	F	MN862337	4615	636	AXH75476.1	major capsid protein [Microviridae sp.]	3.7e-218	35.2	68.1
pt119-gok-4	plant119	Microviridae	F	MN862338	4562	917	AXL15377.1	major capsid protein [Microviridae sp.]	3.2e-121	35.3	45.2
pt119-gok-5	plant119	Microviridae	F	MN862339	4770	1162	AXH74647.1	major capsid protein [Microviridae sp.]	1.6e-232	33.2	74
pt119-gok-6	plant119	Microviridae	F	MN862340	4602	214	AXH74212.1	major capsid protein [Microviridae sp.]	5.2e-196	34.3	64.1
pt119-gok-7	plant119	Microviridae	F	MN862341	4764	708	AXH73464.1	major capsid protein [Microviridae sp.]	1e-234	33.8	72.4
pt119-gok-8	plant119	Microviridae	F	MN862342	4577	442	AXL14712.1	major capsid protein [Microviridae sp.]	8e-221	34.7	70.7
pt119-gok-9	plant119	Microviridae	F	MN862343	4596	1114	AXH75845.1	major capsid protein [Microviridae sp.]	2.2e-202	34.3	65.8
pt119-mic-1	plant119	Microviridae	F	MN862346	4367	1780	AOV86341.1	putative capsid VP1 [uncultured virus]	6.3e-207	34.3	71.5
pt119-hyp-3-NY	plant119	botourmiaviridae	F	MN831445	2586	400	YP_002019757.1	putative RNA dependent RNA polymerase [Ourmia melon virus]	6.6e-55	55.1	33.1
pt119-hyp-5	plant119	botourmiaviridae	F	MN831446	2773	678	YP_002019754.1	putative RNA dependent RNA polymerase [Epirus cherry virus]	4.6e-62	56.3	34.1
pt119-mar-10	plant119	Marnaviridae	F	MN823689	9633	507	YP_009337720.1	hypothetical protein 1 [Hubei picorna-like virus 1]	0	49.3	47.4
pt119-mar-1-NY	plant119	Marnaviridae	F	MN823688	4302	247	YP_009333390.1	hypothetical protein 1 [Beihai picorna-like virus 47]	9.9e-181	55	41.3
pt119-par-5	plant119	Partitiviridae	F	MN862351	1999	355	AWV67005.1	RdRp, partial [Lysoka partiti-like virus]	8.5e-34	50.7	31.2
pt119-par-6	plant119	Partitiviridae	F	MN862352	2196	2703	AWV67003.1	RdRp, partial [Lysoka partiti-like virus]	1.4e-29	37	34.7
pt119-phy-10	plant119	Luteoviridae	F	MN814311	5588	1287	YP_009336813.1	hypothetical protein 3 [Beihai sobemo-like virus 25]	2.7e-93	19.3	50
pt119-phy-2-NY	plant119	Luteoviridae	F	MN814310	4463	3091	YP_009352245.1	P1-P2 fusion protein [Cowpea polerovirus 1]	3.4e-139	35.9	49.4
pt119-pic-7	plant119	Picorna-like virus	F	MN832470	7789	540	AWK77898.1	nonstructural polyprotein, partial [Perth bee virus 4]	0	55.5	55.8
pt119-rha-5	plant119	Picorna-like virus	F	MN832471	9181	3341	AII82258.1	polyprotein [Fesavirus 1]	9.7e-16	19.2	21.9
pt119-tom-23	plant119	Tombusviridae	F	MN723593	3966	787	YP_009337198.1	hypothetical protein 2 [Changjiang tombus-like virus 8]	2.1e-129	35.7	50.7
pt120-lat-16-s1	plant120	Bromoviridae	S	MT067619	3195	289	NP_049323.1	replicase [Cucumber mosaic virus]	0	93.1	99.8
pt120-lat-16-s3	plant120	Bromoviridae	S	MT067620	2521	606	BBC44071.1	3a protein [Cucumber mosaic virus]	2.9e-156	33.2	99.6
pt120-pot-19	plant120	Potyviridae	F	MN734252	9821	1179	YP_009272570.1	polyprotein [Callistephus mottle virus]	0	96	98.1
pt129-ifl-4	plant129	Dicistroviridae	F	MN723599	9194	930	AWK77854.1	nonstructural polyprotein [Bundaberg bee virus 1]	1.5e-295	57.4	34
pt129-sob-3	plant129	Sobemo-like virus	F	MN831441	3447	5173	YP_009330095.1	hypothetical protein 3 [Hubei sobemo-like virus 37]	6.8e-47	30.9	32.5
pt130-gen-7	plant130	Genomoviridae	F	MN823673	2181	158	YP_009021854.1	replication-associated protein [Dragonfly-associated circular virus 3]	5.3e-90	27.6	76.6
pt130-gen-8	plant130	Genomoviridae	F	MN823674	2182	1577	YP_009388634.2	spliced replication-associated protein [Bemisia-associated genomovirus AdDF]	2.8e-171	52.9	74.8
pt134-pot-20	plant134	Potyviridae	F	MN723596	9425	4890	BAT50981.1	polyprotein [Clover yellow vein virus]	0	97.8	98.9
pt140-tom-21-NW	plant140	Tombusviridae	F	MN723594	1914	54	APA23091.1	RNA-dependant RNA polymerase, partial [Cowpea tombusvirid 1]	1.2e-186	70.1	68.6
pt142-par-7-s1	plant142	Partitiviridae	F	MN862353	1719	51510	ANQ45204.1	capsid protein [Rose partitivirus]	4.3e-143	85	53.6
pt142-par-7-s2	plant142	Partitiviridae	F	MN862354	1944	111185	AXY93818.1	RNA-dependent RNA polymerase [Medicago sativa alphapartitivirus 1]	0	90.4	100
pt150-dic-4-NY	plant150	Dicistroviridae	F	MN722411	5671	292	APG76699.1	hypothetical protein 1 [Beihai picorna-like virus 70]	3.2e-126	88.8	26.9
pt150-mic-1	plant150	Microviridae	F	MN862347	5378	4543	AXQ66059.1	major capsid protein [Microviridae sp.]	2.4e-51	28.2	30.5
pt150-lat-3-NY	plant150	Closteroviridae	F	MN814305	8488	16506	ATS17331.1	1a polyprotein [Tomato chlorosis virus]	0	67.9	61.6
pt150-lat-4-NY	plant150	Closteroviridae	F	MT067621	7031	31320	ASE04576.1	heat shock protein 70-like protein [Tomato chlorosis virus]	5.4e-277	23.6	85.7
pt151-cre-10	plant151	Unclassified CRESS virus	F	MN891820	2272	143	AOV86244.1	putative rep protein [uncultured virus]	1.2e-87	35.7	56.1
pt151-cre-11	plant151	Unclassified CRESS virus	F	MN891821	1088	231	AIY31261.1	putative replicase protein [Dromedary stool-associated circular ssDNA virus]	8e-63	82.2	43.3
pt151-cre-9	plant151	Unclassified CRESS virus	F	MN891819	1615	669	AOV86301.1	putative rep protein [uncultured virus]	2.3e-45	58.9	36.4
pt151-nan-5	plant151	Unclassified CRESS virus	F	MN891822	1722	2199	AXH74396.1	putative viral replication protein [Circoviridae sp.]	2.9e-91	44.4	61.6
pt151-nep-10	plant151	Unclassified CRESS virus	F	MN891823	2541	29614	YP_009021041.1	Rep [Nepavirus]	2.1e-77	31.8	52.4
pt151-nep-11	plant151	Unclassified CRESS virus	F	MN891824	2356	530	AUM61691.1	Rep [uncultured virus]	9.5e-77	38.5	49
pt151-unl-7	plant151	Unclassified CRESS virus	F	MT067622	2227	1530	AXH75925.1	putative capsid protein [CRESS virus sp.]	7e-21	23.7	37.1
pt151-dic-14	plant151	Dicistroviridae	F	MN722412	7613	977	YP_009336674.1	hypothetical protein 1 [Changjiang picorna-like virus 10]	6e-181	62	30
pt151-dic-17	plant151	Dicistroviridae	F	MN722413	8601	42972	YP_009337713.1	hypothetical protein 1 [Sanxia picorna-like virus 11]	0	56.3	41.8
pt151-dic-18	plant151	Dicistroviridae	F	MN722414	7854	2288	YP_009337713.1	hypothetical protein 1 [Sanxia picorna-like virus 11]	0	61.5	43.1
pt151-dic-19	plant151	Dicistroviridae	F	MN722415	8622	1246	YP_009336909.1	hypothetical protein 1 [Wenzhou picorna-like virus 33]	0	55.3	44.8
pt151-pil-8	plant151	Dicistroviridae	F	MN841302	8891	6359	YP_009337727.1	hypothetical protein 1 [Sanxia atyid shrimp virus 3]	0	53.5	39
pt151-pil-9	plant151	Dicistroviridae	F	MN841303	9133	2634	YP_009337727.1	hypothetical protein 1 [Sanxia atyid shrimp virus 3]	0	52.4	41
pt151-gem-9	plant151	Geminiviridae-like	F	MN823667	2520	112	YP_009237554.1	replication associated protein [Lake Sarah-associated circular virus-2]	7.1e-46	42.1	35
pt151-hyp-6	plant151	Narna-like virus	F	MN862349	3477	357	YP_009336703.1	hypothetical protein [Sanxia narna-like virus 1]	1.7e-85	26	54.8
pt151-mar-11	plant151	Marnaviridae	F	MN823691	8354	795	YP_009333504.1	hypothetical protein 1 [Beihai picorna-like virus 49]	0	56.7	60
pt151-mar-12	plant151	Marnaviridae	F	MN823692	7967	990	YP_009333504.1	hypothetical protein 1 [Beihai picorna-like virus 49]	0	55.4	43.1
pt151-mar-2-NY	plant151	Marnaviridae	F	MN823690	4240	140	AFM44929.1	structural polyprotein [Marine RNA virus SF-1]	3.2e-184	55.5	46.1
pt151-phy-11	plant151	Parvo-like virus	F	MN832450	4030	577	YP_009142780.1	putative replication protein [Phytophthora parasitica virus]	1.1e-136	28	59.4
pt151-pic-8	plant151	Picorna-like virus	F	MN832472	9653	1999	YP_009336902.1	hypothetical protein [Shahe picorna-like virus 14]	7.7e-282	68.4	31.3
pt151-pil-4-NY	plant151	Picorna-like virus	F	MN832473	5808	228	YP_009336534.1	hypothetical protein [Hubei picorna-like virus 47]	3.9e-47	38.8	26.3
pt155-gen-9	plant155	Genomoviridae	F	MN823675	2173	96	AMH87716.1	capsid protein [Pacific flying fox faeces associated gemycircularvirus-11]	8.2e-83	41.6	50.8
pt159-gen-10	plant159	Genomoviridae	F	MN823676	2198	121	YP_009021854.1	replication-associated protein [Dragonfly-associated circular virus 3]	7e-90	26.9	80.2
pt159-pot-21	plant159	Potyviridae	F	MN723598	10658	941	AXL97409.1	polyprotein [Watermelon mosaic virus]	0	90.2	99.1
pt159-pot-7	plant159	Potyviridae	F	MN723597	9657	450970	ARN61640.1	polyprotein [Zucchini yellow mosaic virus]	0	95.7	98.9
pt161-lat-10	plant161	Tymovirales	F	MN814319	8401	48297	NP_619559.1	RNA-dependent RNA-polymerase [Garlic latent virus]	0	68.7	85.4
pt161-lat-11	plant161	Tymovirales	F	MN814320	8344	28441	NP_619559.1	RNA-dependent RNA-polymerase [Garlic latent virus]	0	69.2	84.9
pt161-lat-12	plant161	Tymovirales	F	MN814321	8409	23424	NP_619559.1	RNA-dependent RNA-polymerase [Garlic latent virus]	0	68.6	85.9
pt163-pot-22	plant163	Potyviridae	F	MT067623	9811	284032	AXL97409.1	polyprotein [Watermelon mosaic virus]	0	96.9	99.2
pt163-pot-8	plant163	Potyviridae	F	MN722416	9519	101582	ARN61640.1	polyprotein [Zucchini yellow mosaic virus]	0	97.1	98
pt164-pot-23	plant164	Potyviridae	F	MN722418	10263	91256	AXU24938.1	polyprotein [Watermelon mosaic virus]	0	94	98.5
pt164-pot-9	plant164	Potyviridae	F	MN722417	9306	310	ARN61640.1	polyprotein [Zucchini yellow mosaic virus]	0	99.3	98.2
pt165-sob-4	plant165	Sobemo-like virus	F	MN831442	2907	1645	ASA47517.1	RdRp [Culex luteo-like virus]	3.6e-113	34.9	56.9
pt168-cirl-4	plant168	Unclassified CRESS virus	F	MN891825	2992	403	YP_009237549.1	replication associated protein [Lake Sarah-associated circular virus-1]	3.6e-73	27.1	49.8
pt169-pot-24	plant169	Potyviridae	F	MN722419	10264	101978	AIS72961.1	polyprotein [Bean common mosaic virus]	0	94.2	98.5
pt171-clo-1	plant171	Closteroviridae	F	MN814306	19163	5720	AYA60251.1	polyprotein p349 [Citrus tristeza virus]	0	48.6	97.5
pt172-ifl-2	plant172	Iflaviridae	F	MN823679	9586	3675	AKG24958.1	polyprotein [Sacbrood virus]	4.2e-248	89.9	26.8
pt175-dic-20	plant175	Dicistroviridae	F	MN606293	9507	4426	YP_009329985.1	hypothetical protein 1 [Hubei picorna-like virus 24]	0	53.7	99.2
pt175-lat-13	plant175	Permutotetra-like virus	F	MN832441	4393	963	YP_009337276.1	RdRp [Hubei permutotetra-like virus 11]	5.2e-294	68	51.7
pt175-pot-11	plant175	Potyviridae	F	MN722420	9811	68465	AIA66375.1	polyprotein [Lettuce mosaic virus]	0	97.8	99.5
pt175-tom-27	plant175	Tombusviridae	F	MN723595	4419	492	YP_009336644.1	hypothetical protein 2 [Hubei tombus-like virus 22]	5.6e-272	30.8	99.3
pt179-rha-3-NY	plant179	Noda-like virus	F	MN862357	2950	238	YP_009337883.1	RNA-dependent RNA polymerase [Hubei orthoptera virus 4]	1.5e-183	81.4	42.2
pt181-ifl-5	plant181	Iflaviridae	F	MN823680	10752	7647	YP_009337306.1	hypothetical protein [Hubei picorna-like virus 32]	0	70.7	98.9
pt181-pic-9	plant181	Picorna-like virus	F	MN832474	9046	13865	AUH27292.1	polyprotein [Maize-associated picornavirus]	0	61.6	70
pt181-sob-5	plant181	Sobemo-like virus	F	MN831443	2854	411	YP_009330073.1	hypothetical protein 2 [Hubei sobemo-like virus 24]	4e-130	35.7	62.8
pt181-sob-6	plant181	Sobemo-like virus	F	MN831444	2755	1146	ASA47517.1	RdRp [Culex luteo-like virus]	2.6e-105	35.1	56.2
